# Supplementary material for: A Sensitivity-Optimized Flexible Capacitive Pressure Sensor with Cylindrical Ladder Microstructural Dielectric Layers
Source: Sensors (Basel). 2023 Apr 27;23(9):4323. doi: 10.3390/s23094323 (PMC10181647; doi:10.3390/s23094323)
Supplement: Supplementary file 1 [file sensors-23-04323-s001.zip]

Archive with 1 entries (1 files):
- sensors-2341174-supplementary.pdf
